# Supplementary material for: Industrial Two-Phase Olive Pomace Slurry-Derived Hydrochar Fuel for Energy Applications
Source: Polymers (Basel). 2024 May 29;16(11):1529. doi: 10.3390/polym16111529 (PMC11175087; doi:10.3390/polym16111529)
Supplement: Supplementary file 1 [file polymers-16-01529-s001.zip]

Archive with 1 entries (1 files):
- polymers-3006370-supplementary.pdf
